# Supplementary material for: Highly biased agonism for GPCR ligands via nanobody tethering
Source: Nat Commun. 2024 Jun 1;15:4687. doi: 10.1038/s41467-024-49068-5 (PMC11144202; doi:10.1038/s41467-024-49068-5)
Supplement: Supplementary file 6 — Source Data [file 41467_2024_49068_MOESM6_ESM.xlsx]

## Sheet: Figure 2
	Fig. 2A											Fig. 2D
		PTH1-11		PTH1-34		PTH1-11-Nb6E		PTH1-11-Nbneg				log M	PTH1-34		PTH1-11		PTH1-11-6E
		Mean	SD	Mean	SD	Mean	SD	Mean	SD				Mean	SD	Mean	SD	Mean	SD
	-6	19340	1213.39									-5.5			6165	240.416
	-6.5	11675.5	515.481									-6			6258.5	393.858
	-7	11303.5	3892.62	28660	2309.41	36361.5	6701.25	79	2.82843			-6.5			5471.5	883.176
	-7.5	4266	1230.37	22595.5	194.454	28156.5	8217.29	83.5	3.53553			-7			5177.5	427.8
	-8	441.5	31.8198	16781.5	485.782	10773.5	3469.77	50.5	2.12132			-7.5			3407	458.205
	-8.5	52	8.48528	6224	1971.41	4861.5	825.194	28	5.65685			-8	4621.5	1120.76	460.5	146.371	5731	48.0833
	-9	13	2.82843	848	234.76	1028	121.622	20	0			-8.5	4083.5	240.599	101	9.89949	6138	490.732
	-9.5	7.5	0.707107	263	38.1838	274.5	47.3762	12.5	2.12132			-9	2951	859.842	49.5	6.36396	5417.5	266.579
	-10			131.5	20.5061	91	8.48528	12	1.41421			-9.5	2069	291.328			5471	671.751
	-10.5			59	16.9706	51	4.24264	11.5	3.53553			-10	822	199.404			5702.5	132.229
												-10.5	126.5	3.53553			3191	227.688
												-11	32.5	3.53553			2064	582.656
												-11.5	21	2.82843			718.5	252.437
	Fig. 2B											Fig. 2E
	t(m)	PTH1-11 (100 nM)		PTH1-34 (1 nM)		PTH1-11-Nb6E (1 nM)		PTH1-11-Nbneg (100 nM)				t(m)	PTH1-34 (1 nM)		PTH1-11 (100 nM)		PTH1-11-6E (1 nM)
		A:Y1	A:Y2	B:Y1	B:Y2	C:Y1	C:Y2	D:Y1	D:Y2				A:Y1	A:Y2	B:Y1	B:Y2	C:Y1	C:Y2
	0	24946	19739	28184	35335	21787	28313	149	123			0	1217	1388	1185	1491	1802	1389
	2	32468	27324	35558	41177	28789	34739	159	141			2	1450	1695	1339	1643	1910	1555
	4	35982	29796	39783	43879	33860	39433	156	144			4	1652	1801	1431	1710	2051	1779
	6	35904	28226	41577	44073	37903	42943	161	158			6	1784	2005	1362	1557	2325	1866
	8	32953	24171	41656	42708	41242	45993	173	178			8	1832	2093	1040	1374	2221	1951
	10	29094	19773	39327	39783	44080	48113	156	177			10	1945	2012	799	1049	2527	2098
	12	24844	15342	36528	36337	45530	49436	186	178			12	2008	2149	604	841	2467	2033
	14	21625	12819	33243	33370	46915	50560	165	180			14	1954	2151	449	631	2470	2040
	16	19070	11447	31147	30734	48443	51296	201	177			16	1974	2109	388	499	2540	2131
	18	17745	10797	28841	28361	48709	51714	185	206			18	1995	2096	369	444	2568	2133
	20	17061	10620	27382	27012	49146	52057	187	202			20	2019	2118	376	427	2537	2142
	22	16801	10518	26153	25617	49682	52290	162	184			22	2038	2123	348	404	2469	2173
	24	16627	10903	25720	25520	49587	52066	190	186			24	1956	2118	340	405	2571	2128
	26	16949	11189	25551	25223	50015	52761	183	202			26	2041	2208	371	412	2560	2186
	28	17051	11521	25367	25008	49809	52803	196	167			28	1980	2104	374	406	2631	2284
	30	17380	11689	25581	25098	50135	52481	187	180			30	2019	2054	392	423	2552	2232
	Fig. 2C											Fig. 2F
		PTH1-11		PTH1-34		PTH1-11-Nb6E		PTH1-11-Nbneg				log M	PTH1-34		PTH1-11		PTH1-11-6E
		Mean	SD	Mean	SD	Mean	SD	Mean	SD				Mean	SD	Mean	SD	Mean	SD
	-6	1613865	2388									-5.5			69042	344.5
	-6.5	1231797	6388									-6			61729	1321
	-7	605497	27733	1895075	25485	2247708	21145	13783	1694			-6.5			36524	979.8
	-7.5	72911	4224	1260836	6686	2049137	39456	7740	293.5			-7			14371	273.7
	-8	10688	316.8	320395	6333	1376272	15440	5260	67.37			-7.5			2094	57.62
	-8.5	3482	179.3	58821	2067	810642	4214	3568	67.48			-8	71530	1197	1366	87.38	80935	806.6
	-9	1254	47.44	27916	421.8	211173	5426	2185	63.16			-8.5	68577	397	989.5	36.64	84785	2330
	-9.5	741	30.89	9659	146.1	42858	570.9	1409	44.81			-9	52172	885.9			56820	3037
	-10			5490	65.12	15466	231.5	1062	27.51			-9.5	19950	832.9			35264	6110
	-10.5			2611	72.89	10162	125.1	990	32.97			-10	4426	77.1			16644	964.7
												-10.5	1765	68.5			2171	146.3
												-11	775	45.8			1202	30.16
												-11.5					939	21.92

## Sheet: Figure 3
	Fig. 3A		PTH1-11		PTH1-34		PTH1-11-Nb6E		PTH1-11-Nbneg																									Fig. 3D		PTH1-11		PTH1-34		PTH1-11-6E
			Mean	SD	Mean	SD	Mean	SD	Mean	SD																										Mean	SD	Mean	SD	Mean	SD
		-5	1.665	0.1685																															-4.5	1.233	0.05981
		-6	1.756	0.07231																															-5
		-7	2.103	0.07184	1.715	0.04404	1.675	0.07819	2.801	0.0212																									-5.5	1.512	0.06594			1.313	0.07484
		-8	2.644	0.1569	1.872	0.06395	2.018	0.09687	2.781	0.0602																									-6
		-9	2.767	0.179	2.187	0.06184	2.483	0.0973	2.727	0.01652																									-6.5	2.089	0.111			1.486	0.1016
		-10	2.815	0.1648	2.4	0.07804	2.58	0.04887	2.752	0.0232																									-7			1.524	0.09073
		-11	2.847	0.1147	2.577	0.1039	2.58	0.1077	2.643	0.05821																									-7.5	2.297	0.1117			1.519	0.09521
		-12	2.895	0.09048	2.689	0.08684	2.695	0.07551	2.738	0.01411																									-8			1.499	0.08056
		-13			2.625	0.0813	2.701	0.1005	2.636	0.01602																									-8.5	2.201	0.08866			1.619	0.0768
		-14			2.896	0.1139	2.88	0.0712	2.879	0.02006																									-9			1.632	0.09469
																																			-9.5	2.159	0.09136			1.874	0.09106
																																			-10			1.854	0.1761
																																			-10.5	2.234	0.1459			2.1	0.1729
																																			-11			2.5	0.01612
																																			-11.5	2.375	0.1817			2.186	0.1679
																																			-12			2.03	0.1495
																																			-12.5					2.318	0.1723
																																			-13			2.297	0.02235
																																			-14			2.502	0.02141
	Fig. 3B		PTH1-11		PTH1-34		PTH1-11-Nb6E		PTH1-11-Nbneg																									Fig. 3E
			Mean	SD	Mean	SD	Mean	SD	Mean	SD
		-5	5.774	0.2657																																PTH1-11		PTH1-34		PTH1-11-6E
		-5.5	4.205	0.1292	5.765	0.1038																														Mean	SD	Mean	SD	Mean	SD
		-6	1.893	0.08047	6.066	0.1481																													-4.5	1.584	0.09201			1.138	0.04099
		-6.5	1.149	0.04871	5.387	0.3586	0.9399	0.03318																											-5	1.406	0.07938			1.077	0.0693
		-7	0.9242	0.03639	3.029	0.336	0.9399	0.03318	0.8541	0.03231																									-5.5	1.199	0.08681			1.08	0.06224
		-7.5	0.8786	0.03289	1.816	0.2692	0.864	0.01964	0.8289	0.03256																									-6	1.188	0.06623	1.692	0.139	1.094	0.05554
		-8	0.8656	0.02975	1.276	0.09114	0.8374	0.0269	0.7961	0.02943																									-6.5	1.109	0.0653	1.559	0.07493	1.071	0.05599
		-8.5	0.8774	0.04393	0.9879	0.03805	0.823	0.02359	0.8024	0.02001																									-7	1.128	0.03733	1.615	0.08322	1.022	0.0512
		-9			0.8963	0.03725	0.7836	0.04913	0.8111	0.0242																									-7.5	1.114	0.08759	1.411	0.09826	1.053	0.04131
		-9.5					0.8102	0.03849	0.7984	0.04381																									-8	1.106	0.05137	1.231	0.07503	1.038	0.05182
		-10					0.7974	0.03632	0.8177	0.01305																									-8.5			1.231	0.05614
		-10.5					0.8099	0.02469	0.7974	0.02532																									-9			1.101	0.04872
																																			-9.5			1.171	0.05455
																																		Fig. 3F
	Fig. 3C	Vehicle						PTH1-11 10 μM						PTH1-34 100 nM						PTH1-11-Nb6E 100 nM						PTH1-11-Nbneg 100 nM									Vehicle						PTH1-11						PTH1-34
		A:Y1	A:Y2	A:Y3	A:Y4	A:Y5	A:Y6	B:Y1	B:Y2	B:Y3	B:Y4	B:Y5	B:Y6	C:Y1	C:Y2	C:Y3	C:Y4	C:Y5	C:Y6	D:Y1	D:Y2	D:Y3	D:Y4	D:Y5	D:Y6	E:Y1	E:Y2	E:Y3	E:Y4	E:Y5	E:Y6				A:Y1	A:Y2	A:Y3	A:Y4	A:Y5	A:Y6	B:Y1	B:Y2	B:Y3	B:Y4	B:Y5	B:Y6	C:Y1	C:Y2	C:Y3
		7.49703	9.72459	9.47368	7.27273	6.71855	8.43445	20.0616	75.7097	31.8739	16.7413	96.2807	83.0981	45.8262	118.416	98.8935	23.1373	65.0656	83.3945	7.78008	12.1749	14.1904	6.89895	8.62325	6.90496	12.8369	14.4302	15.3041	21.0526	17.0771	24.2991				5.22527	4.21687	4.50172	17.3647	8.83628	6.87443	24.85	119.058	58.756	34.3758	76.878	17.24	75.2139	148.333	39.6468
		9.26718	20.4856	14.2982	25.3917	3.57587	3.97665	101.794	42.2807	142.179	123.068	103.932	45.9555	84.0739	167.96	171.348	132.997	62.2716	19.9178	28.1437	5.8952	12.0034	17.3109	24.8246	9.36055	15.8962	10.219	9.25018	5.63784	6.20087	6.48357				4.36681	7.78169	8.82949	6.73864	52.7506	21.8299	37.3526	183.046	90.4926	82.8937	45.7071	46.5009	77.7212	83.9939	103.269
		2.58375	5.32639	4.09583	28.3086	31.9082	5.01631	38.4837	113.761	14.3667	26.011	17.5218	80.1431	59.0494	330.612	128.92	21.1524	101.444	93.7076	22.7785	7.05128	45.5505	7.86087	12.0935	9.26302	3.56404	7.57449	5.3727	4.56067	7.8125	6.72854				3.8951	5.18489	8.69396	4.86462	33.7225	5.01343	60.2356	36.891	73.9075	41.7425	35.8167	356.017	68.1701	179.058	112.603
[truncated: 9 more columns]

## Sheet: Figure 4
	Fig. 4A																								Fig. 4B
																										[Agonist], M	NbPTHR1-TMR		solvent control
																											A:Y1	A:Y2	B:Y1	B:Y2
																										3e-06	12.96	10.75
																										1e-06	8.37	8.584
																										3e-07	5.463	5.021
																										1e-07	3.046	2.442
																										3e-08	1.684	1.237
																										3e-09			0.6469	0.6748
																											Residue Labeling (relative to control)
	Fig. 4C		1 µM		300 nM		100 nM		solvent control																Fig. 4E	M63	0.93	1.02	1.06	0.98	0.86	0.83	0.84	0.88
			A:Y1	A:Y2	B:Y1	B:Y2	C:Y1	C:Y2	D:Y1	D:Y2																Y134	0.75	1.26	1.21	0.77	0.76	0.8	0.75	0.56
		0	0.0445471	0.044088	0.022567	0.014113	0.011201	0.010309	0.003309	0.002906																Y136	0.74	1.19	1.23	0.84	0.82	0.84	0.8	0.63
		12	0.0432529	0.050921	0.023967	0.015918	0.012103	0.010111	0.003016	0.003318																Control	1	1	1	1	1	1	1	1
		24	0.0406894	0.047121	0.024718	0.019976	0.013537	0.010284	0.002321	0.0025
		36	0.042007	0.043459	0.025254	0.019315	0.01356	0.010671	0.002234	0.00205
		48	0.0419525	0.043895	0.023499	0.018986	0.013648	0.01094	0.002213	0.002188
		60	0.0411028	0.042976	0.023858	0.020111	0.012899	0.011295	0.002209	0.002091
		72	0.0420576	0.04392	0.023949	0.020478	0.012939	0.01126	0.002001	0.002264
		84	0.0414628	0.042046	0.024328	0.02063	0.013202	0.012189	0.002215	0.001937
		96	0.0430147	0.043417	0.024246	0.021118	0.012666	0.012817	0.002196	0.002083
		108	0.0412614	0.042455	0.023785	0.021581	0.013348	0.012669	0.002222	0.002255
		120	0.0410055	0.041002	0.023159	0.021742	0.013181	0.012634	0.002163	0.002196
		132	0.040767	0.042215	0.022994	0.022514	0.012943	0.012402	0.002129	0.00215
		144	0.0397218	0.041463	0.022826	0.021827	0.012762	0.013129	0.002268	0.002071
		156	0.0403717	0.039635	0.022601	0.021911	0.012689	0.012943	0.002161	0.002197
		168	0.0410157	0.040709	0.022201	0.022677	0.012594	0.013069	0.002075	0.001963
		180	0.0404226	0.039647	0.021769	0.021787	0.012763	0.012711	0.002145	0.002255
		192	0.0393775	0.039563	0.021349	0.022166	0.012391	0.013634	0.002254	0.002161
		204	0.0396886	0.038209	0.021319	0.022488	0.012705	0.013568	0.00214	0.00249
		216	0.0383588	0.038689	0.020852	0.021338	0.012911	0.013054	0.002193	0.002013
		228	0.0381109	0.037153	0.0218	0.022045	0.012433	0.01291	0.002091	0.002183
		240	0.0369954	0.037479	0.0206	0.022031	0.012901	0.0131	0.002283	0.002322
		252	0.0362272	0.036868	0.019313	0.02209	0.012423	0.012623	0.002178	0.002388
		264	0.0364133	0.03593	0.019986	0.021403	0.012092	0.012134	0.002045	0.002069
		276	0.0367812	0.035021	0.020781	0.02202	0.012302	0.012779	0.002018	0.002241
		288	0.0362832	0.035402	0.020813	0.021685	0.01214	0.012987	0.002183	0.002237
		300	0.0349238	0.037018	0.019902	0.021915	0.012688	0.0128	0.002177	0.002469
		312	0.0129695	0.014279	0.010094	0.011853	0.005688	0.007041	0.001965	0.002252
		324	0.0119446	0.014273	0.00893	0.011652	0.00559	0.006906	0.002212	0.001925
		336	0.0128862	0.012909	0.009084	0.010271	0.005396	0.006151	0.002206	0.002458
		348	0.0105378	0.01346	0.009118	0.009693	0.005595	0.006202	0.002071	0.001529
		360	0.0114832	0.012329	0.006959	0.008673	0.00472	0.00615	0.002321	0.002047
		372	0.0108397	0.012883	0.008342	0.010052	0.005302	0.00604	0.002066	0.002099
		384	0.0102266	0.012457	0.008393	0.008105	0.004909	0.005202	0.002325	0.003023
		396	0.0110667	0.011452	0.007709	0.008119	0.004848	0.005673	0.002297	0.001905
		408	0.0108999	0.011925	0.007589	0.009814	0.005339	0.005383	0.00212	0.001718
		420	0.0100487	0.010852	0.007639	0.007975	0.005076	0.005771	0.002183	0.002347
		432	0.0108382	0.009995	0.007386	0.008134	0.004618	0.006161	0.002135	0.002546
		444	0.0100755	0.014026	0.008378	0.00751	0.005124	0.005451	0.002096	0.002671
		456	0.010048	0.011936	0.007599	0.008198	0.005004	0.005641	0.002197	0.002506
		468	0.0102353	0.011853	0.00698	0.007854	0.004971	0.00552	0.001854	0.002096
		480	0.0098986	0.013922	0.007484	0.010528	0.004782	0.005177	0.002543	0.002941
		492	0.0106338	0.011231	0.007712	0.008618	0.005084	0.005371	0.002257	0.003352
		504	0.00905107	0.010206	0.007898	0.008597	0.005026	0.005412	0.002435	0.002722
		516	0.0093255	0.010075	0.007382	0.007594	0.005044	0.005308	0.001883	0.00293
		528	0.0106532	0.009429	0.006803	0.008018	0.004865	0.005376	0.002219	0.002956
		540	0.00993845	0.01309	0.007054	0.008772	0.004722	0.006189	0.002321	0.002393
		552	0.0108502	0.012355	0.008213	0.008571	0.004978	0.004838	0.002158	0.002144
		564	0.010882	0.01092	0.00746	0.009154	0.004421	0.005285	0.002087	0.002493
		576	0.00990618	0.012992	0.007826	0.00758	0.004673	0.004447	0.002163	0.00127
		588	0.0106591	0.011818	0.008737	0.00797	0.004815	0.005584	0.002221	0.001617
		600	0.00962013	0.01087	0.008333	0.008629	0.00471	0.005233	0.002539	0.001678
		612	0.0108938	0.012413	0.00731	0.00763	0.004933	0.005187	0.002216	0.001759
			PTH1-34	PTH1-28	PTH1-21	PTHrP7-36	NbPTHR1	NbPTHR1X2	[M]PTH1-11	solvent control
			0.666525	0.422345	1	0.31573	0.465503	1.07723	0.553218	0.910089
			0.635019	0.467603	1	0.376217	0.524906	1.28539	1.14628	1
			0.591388	0.495826	1	0.395211	0.228691	0.560633	1
			0.511926	0.464768	1	0.274227	0.276816	1.10778		1
			0.393719	0.297752	1	0.345787	0.411356
				0.554007	0.781875	0.534835
	Fig. 4D		PTH1-34		PTH1-28		PTH1-21		PTH1-11		PTHrP7-36		NbPTHR1		solvent control
			Mean	SD	Mean	SD	Mean	SD	Mean	SD	Mean	SD	Mean	SD	Mean	SD
		-6	3.235	0.342805	3.05133	1.01378	7.674	1.59408	8.802	1.28614	1.74725	0.710516	1.8575	0.578524
		-7	5.894	0.494465	3.467	1.16006	8.01667	0.745491	8.905	1.7982	3.19075	0.551247	5.4395	1.35286
		-8	7.94025	1.09566	6.71333	0.943424	9.42233	0.825782	7.99267	0.930723	6.06275	1.14909	7.14875	0.878431
		-9													7.88148	1.03847

## Sheet: Figure 5
	Fig. 5B
			PTH1-11		PTH1-34		PTH1-11-NbPTHR1		PTH1-11-NbPTHR1X2						Fig. 5D		PTH1-11		PTH1-34		PTH1-11-NbPTHR1		PTH1-11-NbPTHR1X2
			Mean	SD	Mean	SD	Mean	SD	Mean	SD							Mean	SD	Mean	SD	Mean	SD	Mean	SD
		-5	5074	87.6812												-4.5	1.837	0.05885
		-5.5	6233	647.559												-5	0.8621	0.04549
		-6	5408	422.85												-5.5	0.522	0.0408
		-6.5	4081	233.345												-6	0.4909	0.06045
		-7	2726	172.534	5161.5	111.016	6395	1261.48	5948.5	897.318						-6.5	0.5032	0.0279			0.527	0.0358	0.5077	0.01291
		-7.5	1814	346.482	5053	1104.5	5513	231.931	5708.5	529.623						-7	0.4775	0.05003	2.021	0.04417	0.527	0.0358	0.5077	0.0202
		-8	638.5	21.9203	3394	818.83	3485	156.978	3681	380.423						-7.5	0.4955	0.02922	2.017	0.07628	0.5143	0.03686	0.4906	0.03625
		-8.5	109.5	13.435	2396	806.102	1989	86.267	1608	140.007						-8	0.4869	0.02316	1.702	0.05512	0.5131	0.04882	0.4762	0.02052
		-9			1456.5	173.241	711.5	12.0208	523.5	9.19239						-8.5			1.055	0.09526	0.4818	0.03539	0.4811	0.0492
		-9.5			1201	239.002	260.5	57.2756	138.5	4.94975						-9			0.6093	0.04263	0.4712	0.02047	0.4623	0.01513
		-10			742	73.5391	77.5	7.77818	61	0						-9.5			0.5423	0.04681	0.4697	0.03137	0.4631	0.0103
		-10.5			368	18.3848	38	5.65685	40	12.7279						-10			0.4934	0.05131	0.4722	0.02719	0.4745	0.03512
																-10.5			0.4791	0.04212	0.4767	0.0436	0.4628	0.02073
	Fig. 5C	t(m)	PTH1-11 (100 nM)		PTH1-34 (1 nM)		PTH1-11-NbPTHR1 (1 nM)		PTH1-11-NbPTHR1X2 (1 nM)						Fig. 5E
			A:Y1	A:Y2	B:Y1	B:Y2	C:Y1	C:Y2	D:Y1	D:Y2						Vehicle						PTH1-34 100 nM						PTH1-11 10 μM						PTH1-11-NbPTHR1 100 nM
		0	7027	5832	6997	6457	7496	7782	6021	6920						A:Y1	A:Y2	A:Y3	A:Y4	A:Y5	A:Y6	B:Y1	B:Y2	B:Y3	B:Y4	B:Y5	B:Y6	C:Y1	C:Y2	C:Y3	C:Y4	C:Y5	C:Y6	D:Y1	D:Y2	D:Y3	D:Y4	D:Y5	D:Y6
		2	5001	5183	7816	8139	6354	7633	6807	8323						2.44026	9.14117	13.6167	5.59779	6.65882	16.0891	203.487	131.397	211.751	127.129	77.3894	120.312	121.362	127.516	111.466	52.5442	163.304	75.0939	21.6903	57.6703	21.9145	9.21712	19.1729	12.6624
		4	3836	4633	8626	9383	6270	7729	7403	9025						3.09966	4.93329	6.94665	12.2365	8.60092	53.806	169.894	69.6247	211.781	108.31	245.654	360.063	127.608	208.396	33.3129	217.881	65.3636	64.0433	7.07929	8.12357	20.452	11.3321	9.65479	18.2741
		6	3204	4194	9313	9703	6704	8458	7958	9788						11.9385	7.79305	5.14493	6.73493	11.5145	6.00245	160.923	86.1464	118.497	178.14	142.081	93.1007	117.238	46.203	12.5444	30.6478	128.891	30.0826	8.7119	8.19915	19.0683	12.8395	14.7669	19.9262
		8	2654	3765	9637	9804	7177	9188	8495	10679
		10	2266	3156	9920	10299	7615	9569	8830	11150
		12	1845	2570	9979	10406	7793	9945	9150	11493
		14	1712	2113	10197	10609	8080	10563	9404	11792
		16	1489	1599	10134	10415	8300	10900	9656	12140
		18	1442	1331	10242	10280	8667	10839	10043	12104
		20	1370	1123	10069	9932	8604	10928	9987	12564
		22	1314	1046	10012	9839	8797	11162	10084	12698
		24	1290	1075	9927	9703	8714	11120	10450	12662
		26	1238	935	9856	9554	8858	11373	10302	12888
		28	1234	933	9730	9345	8947	11384	10192	12807
		30	1158	948	9750	9299	8947	11356	10290	12616
			PTH1-11		PTH1-34		PTH1-11-NbPTHR1		PTH1-11-NbPTHR1X2
			Mean	SD	Mean	SD	Mean	SD	Mean	SD
		-5	253403	2661
		-5.5	281561	12630
		-6	315698	6465
		-6.5	237607	8028
		-7	79109	579.2	304826	11676	356879	26597	298259	15084
		-7.5	23231	756.6	395659	27566	390084	13669	427340	4326
		-8	6430	198.7	289121	1421	268962	9539	306798	8663
		-8.5	1574	66.69	158435	5216	154650	1186	118121	5448
		-9			78873	7220	47147	3117	33991	880.1
		-9.5			33239	3104	8891	470.4	4826	144.1
		-10			23410	2548	2712	134.7	2327	57.48
		-10.5			6999	483.2	1689	60.16	1450	45.29

## Sheet: Figure 6
	Fig. 6B	PTHR1-YFP∆ECD co-transfected with rPTHR1	PTH1-34		PTH1-11		PTH1-11-NbPTHR1		PTH1-11-NbPTHR1X2							Fig. 6C	PTHR1-YFP∆ECD co-transfected with rPTHR1-null	PTH1-34		PTH1-11		PTH1-11-NbPTHR1		PTH1-11-NbPTHR1X2
			A:Y1	A:Y2	B:Y1	B:Y2	C:Y1	C:Y2	D:Y1	D:Y2								A:Y1	A:Y2	B:Y1	B:Y2	C:Y1	C:Y2	D:Y1	D:Y2
		-5.5			1224	1652											-5.5			1767	1822
		-6.5			1376	1769											-6.5			1500	2429
		-7.5			1022	1531											-7.5			832	902
		-8.5			105	185											-8.5			136	107
		-7	1398	1483			1822	1956	65	53							-7	275	540			1814	1654	23	26
		-8	1583	1559			1215	950	19	27							-8	104	115			1200	1200	30	16
		-9	888	1270			225	285	22	20							-9	19	34			395	383	4	10
		-10	640	530			118	93	14	11							-10	25	19			87	110	12	9
		PTHR1-YFP∆ECD co-transfected with empty vector	PTH1-34		PTH1-11		PTH1-11-NbPTHR1		PTH1-11-NbPTHR1X2
			A:Y1	A:Y2	B:Y1	B:Y2	C:Y1	C:Y2	D:Y1	D:Y2
		-5.5			1144	1163
		-6.5			1275	1028
		-7.5			782	968
		-8.5			139	114
		-7	20	20			568	109	14	8
		-8	10	9			33	80	8	3
		-9	8	11			6	6	12	10
		-10	21	13			5	4	6	4
